# Supplementary material for: Skeletal muscle metabolism in rats with low and high intrinsic aerobic capacity: Effect of aging and exercise training
Source: PLoS One. 2018 Dec 11;13(12):e0208703. doi: 10.1371/journal.pone.0208703 (PMC6289443; doi:10.1371/journal.pone.0208703)
Supplement: S1 Table — (XLSX) [file pone.0208703.s007.xlsx]

## Sheet: LCRHCR VO2max
VO2max	VO2max_0.75	Speed	Age	Capacity	Training
11.71	32.83	8	9 months	LCR	Sedentary
11.69	33.87	10	9 months	LCR	Sedentary
11.64	34.16	10	9 months	LCR	Sedentary
10.69	29.36	9	9 months	LCR	Sedentary
11.18	30.09	8	9 months	LCR	Sedentary
12.61	31.75	9	9 months	LCR	Sedentary
13.2	33.15	10	9 months	LCR	Trained
14.12	35.83	12	9 months	LCR	Trained
14.64	40.32	11	9 months	LCR	Trained
15.1	36.34	10	9 months	LCR	Trained
16.14	40.62	11	9 months	LCR	Trained
13.69	32.96	11	9 months	LCR	Trained
17.91	49.76	18	9 months	HCR	Sedentary
16.42	50.1	20	9 months	HCR	Sedentary
15.94	46.48	17	9 months	HCR	Sedentary
18.2	51.49	24	9 months	HCR	Sedentary
15.28	47.1	19	9 months	HCR	Sedentary
16.2	50.44	19	9 months	HCR	Sedentary
18.54	55.84	29	9 months	HCR	Trained
19.68	67.59	32	9 months	HCR	Trained
22.14	70.86	35	9 months	HCR	Trained
19.84	62.41	31	9 months	HCR	Trained
20.45	65.7	38	9 months	HCR	Trained
23.81	74.13	35	9 months	HCR	Trained
14.64	37.24	8	18 months	LCR	Sedentary
13.64	32.66	8	18 months	LCR	Sedentary
12.03	33.51	8	18 months	LCR	Sedentary
13.5	32.56	10	18 months	LCR	Sedentary
13.04	34.53	9	18 months	LCR	Sedentary
12.58	32.26	9	18 months	LCR	Sedentary
14.44	39.55	12	18 months	LCR	Trained
15.84	40.5	12	18 months	LCR	Trained
14.36	36.23	13	18 months	LCR	Trained
15.81	41.51	12	18 months	LCR	Trained
13.34	38.9	14	18 months	LCR	Trained
16.3	44.64	9	18 months	LCR	Trained
16	41.69	16	18 months	HCR	Sedentary
18.99	53.08	20	18 months	HCR	Sedentary
18.02	45.71	19	18 months	HCR	Sedentary
17.19	45.25	16	18 months	HCR	Sedentary
14.67	37.71	12	18 months	HCR	Sedentary
14.97	41.12	14	18 months	HCR	Sedentary
16.8	45.86	21	18 months	HCR	Trained
13.18	42.02	20	18 months	HCR	Trained
14.67	45.21	25	18 months	HCR	Trained
14.67	44.76	21	18 months	HCR	Trained
19.11	48.61	22	18 months	HCR	Trained
17.6	51.18	27	18 months	HCR	Trained
